# Supplementary material for: m6A Reader YTHDC2 Promotes Radiotherapy Resistance of Nasopharyngeal Carcinoma via Activating IGF1R/AKT/S6 Signaling Axis
Source: Front Oncol. 2020 Jul 31;10:1166. doi: 10.3389/fonc.2020.01166 (PMC7411471; doi:10.3389/fonc.2020.01166)
Supplement: Supplementary Table 1 — Primers used for realtime-PCR. [file Table_1.XLSX]

## Sheet: Sheet1
Table S1
Primers used for PCR
		sequence(5'-3')
Beta-actin		F:CACCAACTGGGACGACAT
		R:ACAGCCTGGATAGCAACG
METTL3		F:TTGTCTCCAACCTTCCGTAGT
		R:CCAGATCAGAGAGGTGGTGTAG
METTL14		F:AGTGCCGACAGCATTGGTG
		R:GGAGCAGAGGTATCATAGGAAGC
FTO		F:ACTTGGCTCCCTTATCTGACC
		R:TGTGCAGTGTGAGAAAGGCTT
ALKBH5		F:CGGCGAAGGCTACACTTACG
		R:CCACCAGCTTTTGGATCACCA
WTAP		F:CTTCCCAAGAAGGTTCGATTGA
		R:TCAGACTCTCTTAGGCCAGTTAC
YTHDF1		F:ACCTGTCCAGCTATTACCCG
		R:TGGTGAGGTATGGAATCGGAG
YTHDF2		F:AGCCCCACTTCCTACCAGATG
		R:TGAGAACTGTTATTTCCCCATGC
YTHDF3		F:TCAGAGTAACAGCTATCCACCA
		R:GGTTGTCAGATATGGCATAGGCT
YTHDC1		F:AACTGGTTTCTAAGCCACTGAGC
		R:GGAGGCACTACTTGATAGACGA
YTHDC2		F:AGGACATTCGCATTGATGAGG
		R:CTCTGGTCCCCGTATCGGA
IGF1R		F:TCGACATCCGCAACGACTATC
		R:CCAGGGCGTAGTTGTAGAAGAG
IGF1R for RNA Immunoprecipitation		F:AGGATATTGGGCTTTACAACCTG
		R:GAGGTAACAGAGGTCAGCATTTT
HPRT1 for RNA Immunoprecipitation		F:CCTGGCGTCGTGATTAGTGAT
		R:AGACGTTCAGTCCTGTCCATAA
F: Forward primer; R:Reverse primer
