# Supplementary material for: m6A Reader YTHDC2 Promotes Radiotherapy Resistance of Nasopharyngeal Carcinoma via Activating IGF1R/AKT/S6 Signaling Axis
Source: Front Oncol. 2020 Jul 31;10:1166. doi: 10.3389/fonc.2020.01166 (PMC7411471; doi:10.3389/fonc.2020.01166)
Supplement: Supplementary Table 3 — Primers for Methylation-Specific PCR of YTHDC2 Promoter. [file Table_3.XLSX]

## Sheet: Sheet1
Table S3
Primers for Methylation-Specific PCR of YTHDC2 Promoter
Primer	Primer site	Forward primer (5'-3')	Reverse primer (5'-3')
1	MSP(M)	5'-CGGGAAGAGAATCGTATTATAGTTTC-3'	5'-GTAATAACGTCACCAAAACCGAC-3'
	MSP(U)	5'-GTGGGAAGAGAATTGTATTATAGTTTTGT-3'	5'-ACATAATAACATCACCAAAACCAAC-3'
2	MSP(M)	5'-GGAAGAGAATCGTATTATAGTTTCGT-3'	5'-CAAAAAAACCTCAATCACCG-3'
	MSP(U)	5'-GGAAGAGAATTGTATTATAGTTTTGT-3'	5'-AAAAAAACCTCAATCACCACC-3'
M, methylated sequence; U, unmethylated sequence.
